# Supplementary material for: HDHL-INTIMIC: A European Knowledge Platform on Food, Diet, Intestinal Microbiomics, and Human Health
Source: Nutrients. 2022 Apr 29;14(9):1881. doi: 10.3390/nu14091881 (PMC9100002; doi:10.3390/nu14091881)
Supplement: Supplementary file 1 [file nutrients-14-01881-s001.zip]

Archive with 1 entries (1 files):
- nutrients-1680302-supplementary.pdf
